# Supplementary material for: Developmental origins of disease – Effects of iron deficiency in the rat developing kidney and beyond
Source: Pediatr Nephrol. 2025 Apr 12;41(1):23–32. doi: 10.1007/s00467-025-06762-w (PMC12686096; doi:10.1007/s00467-025-06762-w)
Supplement: Supplementary file 2 — Supplementary file2 (XLSX 12 KB) [file 467_2025_6762_MOESM2_ESM.xlsx]

## Sheet: Sheet1
Ref#	Author, year	Gestational or Postnatal ID	Last 10 yrs	Breed	Pre-Gest-ational Diet	Gest-ational Diet	ID Diet Fe % Control	ID End	IS Diet	Blood Tests	Kidney Tissue Collected	BPs	ID Offspring	Control Offspring	Molecular Studies	Additional Key Findings
7	Crowe, 1995	Gestational	no	Sprague-Dawley	3wk	Y	<12%	P21	P21	E20,P20; P40	P20, P40	P20, P40	18-80 offspring/age	39-64p/age	n/a	weight
8	Lewis, 2001	Gestational	no	Wistar	1&2wk	Y	0.02	E21	n/a	E21	E21	no	5-6 fetuses	5-6f	n/a	hypoxia, lipids
9	Gambling, 2003	Gestational	no	RHL	4wk	Y	0.15	P19	birth	birth;6,10,16wk	n/a	6,9,16wk	5-9 litters	5-9 litters	n/a	glucose
10	Lisle, 2003	Gestational	no	Wistar	1wk	n/a	0.02	P2	n/a	P2	16wks	8&16wk	13 offspring/age	15-21p/age	n/a	weight
11	Bourque, 2008	Gestational	no	Wistar	2wk	Y	1.3%/4.4%	P1	P1	P1, P7, P14, P21	P1, P7, P14, P21	10&13wk	6 litters	4 litters	n/a	Na challenge
12	Chang, 2022	Gestational	yes	Sprague-Dawley	n/a	Y	0.055	P1, P21	P1,P21	6,7,8,9,16wks	8wks	8&16wk	6 dams, 8 offspring	6 dams 8 offspring	n/a	oxidants,ANG
15	Lewis 2002	Gestational	no	Wistar	1&2wk	Y	0.02	E21	P1	E21	E21	16mo	18 offspring	22 offspring	n/a	glucose
16	Sun, 2016	Gestational	yes	Sprague-Dawley	n/a	Y	0.04	P15	P7	P2-10, P15, P30, P45	P2-10, P15, P30	P45	10-12 offspring/age	10-12 offspring/age	n/a	liver, inflammation
17	Woodman, 2017	Gestational	yes	Sprague-Dawley	2wk	Y	0.081	E21	n/a	E21	E21	no	6-8 fetuses	6-8 fetuses	n/a	hypoxia, blood flows
18	Woodman, 2018	Gestational	yes	Sprague-Dawley	2wk	Y	0.029	E21	n/a	E21	E21	no	7-8 fetuses	7-8 fetuses	n/a	oxidants
19	Woodman, 2023	Gestational	yes	Sprague-Dawley	2wk	Y	0.081	P1	P1	P1, P28	P1, P28	no	7-13 offspring	7-13 offspring	kidneys	gdnf,ctnnb,cxcr4
20	Drake, 2009	Postnatal	no	Sprague-Dawley	n/a	n/a P4	<40%	P12	P4-12	P12	P6-P12	no	5-20 offspring	5-20 offspring	n/a	inflammation
25	Tobli, 2012	Gestational	no	Sprague-Dawley	8wk	Y +Fe grp	<33%	P1	n/a	n/a	E21	no	8 fetuses	8 fetuses	n/a	oxidants
26	Swali 2011	Gestational	no	Wistar, RHL	4wk	to E13	0.15	E13	E13	n/a	E13-16, P112	no	6-8 fetuses/breed	6-8 fetuses/breed	embryos	compare genes in breeds
27	Roberts, 2021	Gestational	yes	Sprague-Dawley	2wk	n/a	0.081	E13, E18	E13,E18	E13, E18	n/a	no	4 dams, 18 fetuses	4 dams, 25 fetuses	placenta	placental mechanisms
28	Hegde, 2011	Postnatal	no	Sprague-Dawley	n/a	E15	0.063	P23	P23	P23, P75	n/a	no	8 offspring	8 offspring	n/a	inflammation
29	Swali, 2012	Gestational	no	RHL	4wk	E13, E18	0.15	E13	E13	n/a	E13	no	8 fetuses	8 fetuses	embryos	embryonic mechanisms
postnatal studies 20&28; Embryonic mechansistic study 29. Abbreviations: wk is week; P is postnatal; E is embryonic; +Fe grp is an additional iron supplement group
